# Supplementary material for: Efficacy of Chinese Herbal Formula Sini Zuojin Decoction in Treating Gastroesophageal Reflux Disease: Clinical Evidence and Potential Mechanisms
Source: Front Pharmacol. 2020 Feb 27;11:76. doi: 10.3389/fphar.2020.00076 (PMC7057234; doi:10.3389/fphar.2020.00076)
Supplement: Supplementary file 3 [file Table_1.xlsx]

## Sheet: Sheet1
The data mining results (Analysis frequency≥15), and the detailed information of included TCM formulas
Chinese name		English name	Latin name	Accepted name	Family
甘草	Gan Cao	Licorice Root	Glycyrrhizae Radix et Rhizoma	Glycyrrhiza uralensis Fisch. ex DC.	Fabaceae
半夏	Ban Xia	Pinellia Ternata	Pinelliae Rhizoma	Pinellia ternata (Thunb.) Makino	Araceae
黄连	Huang Lian	Coptis Root, Chinese Goldthread	Coptidis Rhizoma	Coptis chinensis Franch.	Ranunculaceae
白芍	Bai Shao	White Peony Root	Paeoniae Radix Alba	Paeonia lactiflora Pall.	Ranunculaceae
海螵蛸	Hai Piao Xiao	Cuttlebone Sepium	Sepiae Endoconcha	Sepiella maindroni de Rochebrune	Sepiidae
柴胡	Chai Hu	Chinese Thorowax Root	Bupleuri Radix	Bupleurum chinense DC.	Umbelliferae
茯苓	Fu Ling	Indian Buead Tuckahoe	Poria	Poria cocos (Schw.) Wolf	Polyporaceae
白术	Bai Zhu	Largehead Atractylodes Rh	Atractylodis Macrocephalae Rhizoma	Atractylodes macrocephala Koidz.	Asteraceae
吴茱萸	Wu Zhu Yu	Medcinal Evodia Fruit	Euodiae Fructus	Tetradium ruticarpum (A.Juss.) T.G.Hartley	Rutaceae
枳壳	Zhi Ke	Immature Trifoliate-orange Peel	Aurantii Fructus	Citrus × aurantium L.	Rutaceae
陈皮	Chen Pi	Tangerine Peel	Citri Reticulatae Preicarpium	Citrus × aurantium L. (Citrus reticulata Blanco)	Rutaceae
瓦楞子	Wa Leng Zi	Ark Shell	Concha Arcae	Arca subcrenata Lischke	Arcidae
浙贝母	Zhe Bei Mu	Thunberg Fritillaria Bulb	Fritillariae Thunbrgii Bulbus	Fritillaria thunbergii Miq.	Liliaceae
蒲公英	Pu Gong Ying	Mongolian Dandelion Herb	Taraxaci Herba	Taraxacum mongolicum Hand.-Mazz.	Asteraceae
厚朴	Hou Po	Officinal magnolia bark	Magnoliae Officinalis Cortex	Magnolia officinalis Rehder & E.H.Wilson	Magnoliaceae
延胡索	Yan Hu Suo	Corydalis Yanhusuo	Corydalis Rhizoma	Corydalis yanhusuo (Y.H.Chou & Chun C.Hsu) W.T.Wang ex Z.Y.Su & C.Y.Wu	Papaveraceae
佛手	Fo Shou	Finger Citron Fruit	Citri Sarcodactylis Fructus	Citrus medica L.	Rutaceae
砂仁	Sha Ren	villous amomum fruit	Amomi Fructus	Amomum villosum Lour.	Zingiberaceae
党参	Dang Shen	Codonopsis Root	Codonopsis Radix	Codonopsis pilosula (Franch.) Nannf.	Campanulaceae
旋覆花	Xuan Fu Hua	Inula Flower	Inulae Flos	Inula japonica Thunb.	Asteraceae
白及	Bai Ji	Common Bletilla Tuber	Bletillae Rhizoma	Bletilla striata (Thunb.) Rchb.f.	Orchidaceae
代赭石	Dai Zhe Shi	Hematite	Haematitum	Fe2O3	Oxidized minerals
黄芩	Huang Qin	Baical Skullcap Root	Scutellariae Radix	Scutellaria baicalensis Georgi	Lamiaceae
香附	Xiang Fu	Nutgrass Galingale Rhizome	Cyperi Rhizoma	Cyperus rotundus L.	Cyperaceae
鸡内金	Ji Nei Jin	Chicken's Gizzard-membrane	Gigerii Endothelium Corneum	[Gallus gallus domesticus Brisson]	Phasianidae
木香	Mu Xiang	Aucklandia Lappa	Aucklandiae Radix	Aucklandia costus Falc.	Asteraceae
紫苏梗	Zi Su Geng	Cultibated Purple Perilla Stalk	Ferillae Folium	Perilla frutescens (L.) Britton	Lamiaceae
郁金	Yu Jin	Aromatic Turmeric Root-tuber	Curcumae Radix	Curcuma longa L.	Zingiberaceae
黄芪	Huang Qi	Milkvetch Root	Astragali Radix	Astragalus membranaceus Fisch. ex Bunge	Leguminosae
麦冬	Mai Dong	Dwarf lilyturf tuber	Ophiopogonis Radix	Ophiopogon japonicus (Thunb.) Ker Gawl.	Liliaceae
神曲	Shen Qu	Medicated Leaven	Massa Medica Fermentata	none	Polygonaceae
丹参	Dan Shen	Dan-Shen Root	Salviae Miltiorrhizae Radix et Rhizoma	Salvia miltiorrhiza Bunge	Lamiaceae
麦芽	Mai Ya	Barley Sprout, Malt	Hordei Fructus Germinatus	Hordeum vulgare L.	Poaceae
赤芍	Chi Shao	Red Peony Root	Paeoniae Radix Rubra	Paeonia anomala subsp. veitchii(Lynch) D.Y.Hong & K.Y.Pan	Ranunculaceae
枳实	Zhi Shi	Immature Fruit of the Bitter Orange	Aurantii Fructus Immaturus	Citrus × aurantium L.	Rutaceae
竹茹	Zhu Ru	Bamboo Shavings	Bambusae Caulis in Taenias	Bambusa beecheyana Munro	Poaceae
太子参	Tai Zi Shen	Heterophylly Falsestarwort Root	Pseudostellariae Radix	Pseudostellaria heterophylla (Miq.) Pax	Caryophyllaceae
当归	Dang Gui	Chinese Angelica	Angelicae Sinensis Radix	Angelica sinensis (Oliv.) Diels	Umbelliferae
薏苡仁	Yi Yi Ren	Ma - yuen Jobstears Seed	Coicis Semen	Coix lacryma-jobi var. ma-yuen(Rom.Caill.) Stapf	Gramineae
藿香	Huo Xiang	Cablin Potchouli Herb	Pogostemonis Herba	Pogostemon cablin (Blanco) Benth.	Labiatae
Addition and subtraction with symptom
Chinese name		English name	Latin name	Accepted name	Family
桔梗	Jie Geng	Platycodon Grandiflorum	Platycodonis Radix	Platycodon grandiflorus (Jacq.) A.DC.	Campanulaceae
瓜蒌	Gua Lou	Mongolian Snakegourd Fruit	Trichosanthis Fructus	Trichosanthes kirilowii Maxim.	Cucurbitaceae
大黄	Da Huang	Rhubarb Root and Rhizome	Rhei Radix et Rhizome	Rheum palmatum L.	Polygonaceae
牡丹皮	Mu Dan Pi	Tree Peony Bark	Moutan Cortex	Paeonia × suffruticosa Andrews	Ranunculaceae
夜交藤	Ye Jiao Teng	Tuber Fleeceflower Stem	Poygoni Multiflori Caulis	Reynoutria multiflora (Thunb.) Moldenke	Polygonaceae
远志	Yuan Zhi	Thinleaf Milkwort Root	Polygalae Radix	Polygala sibirica L.	Polygalaceae
山栀子	Shan Zhi Zi	Common Gardenia Fruit	Gardeniae Fructus	Gardenia jasminoides J.Ellis	Rubiaceae
娑婆子	Suo Po Zi	Chinese Buckeye Seed	Aesculi Semen	Aesculus chinensis Bunge	Hippocastanaceae
川楝子	Chuan Lian Zi	Szechwan Chinaberry Fruit	Toosendan Fructus	Melia azedarach L.	Meliaceae
芦根	Lu Gen	Reed Rhizome	Phragmitis Rhizoma	Phragmites australis subsp. australis	Gramineae
青皮	Qing Pi	Immature Tangerine Peel	Citri Reticulatae Pericarpium Viride	Citrus × aurantium L. (Citrus reticulata Blanco)	Rutaceae
莱菔子	Lai Fu Zi	Daikon, Radish Seed	Raphani Semen	Raphanus raphanistrum subsp. sativus (L.) Domin	Brassicaceae
柿蒂	Shi Di	Persimmon Calyx	Kaki Calyx	Diospyros kaki L.f.	Ebenaceae
连翘	Lian Qiao	Weeping Forsythia Capsule	Forsythiae Fructus	Forsythia suspensa (Thunb.) Vahl	Oleaceae
丁香	Ding Xiang	Clove Flower Bud	Caryophylli Flos	Syzygium aromaticum (L.) Merr. & L.M.Perry	Myrtaceae
沙参	Sha Shen	Upright Ladybell Root	Adenophorae Radix	Adenophora triphylla (Thunb.) A.DC.	Campanulaceae
